# Supplementary material for: Distribution and breeding sites of Aedes aegypti and Aedes albopictus in 32 urban/peri-urban districts of Mozambique: implication for assessing the risk of arbovirus outbreaks
Source: PLoS Negl Trop Dis. 2018 Sep 12;12(9):e0006692. doi: 10.1371/journal.pntd.0006692 (PMC6135346; doi:10.1371/journal.pntd.0006692)
Supplement: S1 File — (XLSX) [file pntd.0006692.s001.xlsx]

## Sheet: Breeding places
Provincias	Distritos	Recepientes inspencionados																		Total/provincia
		Pneus		Potes		Tambor		Tanques de cimento		Baldes		Latas		Garrafas		Vasos		Recepientes Plasticos
								4.Tanques ou sisternas
				3.Potes de barro
								9.Vaso de flores
		I	Po	I	Po	I	Po	I	Po	I	Po	I	PO	I	Po	I	Po	I	Po	Po	I
Cabo Delgado	Pemba Metuge	7	4			1	1	4	2	8	1	1	1							9	21
	Motepuez	5	3	1	1			2	1	2	0	18	0	22	0			9	2	7	59
	C.Pemba	6	2					4	4	8	3	2	0	7	1	8	2			12	35
	Total	18	9	1	1	1	1	10	7	18	4	21	1	29	1	8	2	9	2	28	115
Nampula	Nacala porto	49	37	15	7	1	1			4	2									47	69
	Monapo	32	21	5	2	2	0			7	3	20	1	13	2			5	4	33	84
	C. Nampula	83	52	10	3	9	4	1	0	17	4	22	4	10	3			15	8	78	167
	Total	164	110	30	12	12	5	1	0	28	9	42	5	23	5	0	0	20	12	158	320
Niassa	C. Lichinga	71	23	5	1	3	0	3	1	6	0	11	1	0	0	10	5	3	0	31	112
	Lago	15	2	2	0	1	0	5	2	0	0	2	0	0	0	4	1	7	1	6	36
	Madimba	22	3	0	0	0	0	1	0	0	0	5	2	0	0	1	0	5	0	5	34
	Total	108	28	7	1	4	0	9	3	6	0	18	3	0	0	15	6	15	1	42	182
Manica	C. Chimoio	76	40											1	1			7	6	47	84
	Gondola	38	14	1	1	10	9	1	1					8	0					25	58
	Sussundenga	40	27					1	0									17	8	35	58
	Total	154	81	1	1	10	9	2	1	0	0	0	0	9	1	0	0	24	14	107	200
Sofala	C. Beira	75	33																	33	75
	Dondo	23	3																	3	23
	Nhamatanda	40	17																	17	40
	Total	138	53	0	0	0	0	0	0	0	0	0	0	0	0	0	0	0	0	53	138
Tete	C. Tete	17	7			3		1	0	1	0									7	22
	Moatize	10	5													2	2			7	12
	Changara	16	9			1	1					1	1							11	18
	Total	43	21	0	0	4	1	1	0	1	0	1	1	0	0	2	2	0	0	25	52
Zambézia	Mocuba	14	9									6	1			43	10			20	63
	Milange	39	27													14	6			33	53
	C. Quelimane	51	12	21								4	2			22	8			22	98
	Total	104	48	21	0	0	0	0	0	0	0	10	3	0	0	79	24	0	0	75	214
Gaza	Xai-Xai	107	30	13	1	12	1	1	0	17	0	40	1					65	7	40	255
	Chokwe	22	5			7	0	4	0	7	0							33	2	7	73
	Bilene	16	3			4	0			13	1							35	1	5	68
	Total	145	38	13	1	23	1	5	0	37	1	40	1	0	0	0	0	133	10	52	396
Inhambane	Massinga	23	2			11	2	3	1	16	2	12	0	11	0	101	0	56	0	7	233
	C. Inhambane	104	0	12	0	10	0	11	0	19						330	0	1	1	1	487
	Maxixi	66	12	4	3	3	0	1	1	9	1			2	0	36	0	24	0	17	145
	Total	193	14	16	3	24	2	15	2	44	3	12	0	13	0	467	0	81	1	25	865
Maputo Cidade	Kanfumo	29	8					0	5	7										13	36
	Kamachaquene					4	2													2	4
	Total	29	8	0	0	4	2	0	5	7	0	0	0	0	0	0	0	0	0	15	40
Maputo Provincia	Magude	82	5	33	2	8	0	18	2	22	0	1	0					7	1	10	171
	Matola	69	24			1	0	1	0			1	0			5	0	19	5	29	96
	Muamba	21	9			4														9	25
	Total	172	38	33	2	13	0	19	2	22	0	2	0	0	0	5	0	26	6	48	285
TOTAL		1268	448	122	21	95	21	62	20	156	17	146	14	74	7	576	34	308	46		2807
